# Supplementary material for: Protocol Improvements for Low Concentration DNA-Based Bioaerosol Sampling and Analysis
Source: PLoS One. 2015 Nov 30;10(11):e0141158. doi: 10.1371/journal.pone.0141158 (PMC4664469; doi:10.1371/journal.pone.0141158)
Supplement: S1 File — Sampling schedules information and standard curves for bacteria, fungus and custom-GFP for qPCR Analysis. (XLSX) [file pone.0141158.s001.xlsx]

## Sheet: Sheet1
	Sampling Schedules
						Potential Inhibitor Investigation
	Ambient Air Sampling
	Duration	RH (%), T (°C) and Weather	Details and Preparation for Extraction	Purpose		Ambient air 24 hours sampling
	24 Hours	47-74%, 28-34 °C, clear	6 pumps operating at the same time	Figure 5		Cp Value average		Difference (times)	Cp Value average		Difference (times)
			· 3 pumps for 3 ´ 8 h (N = 3)			Bacteria	27.25	-	Fungus	24.14	-
			· 3 pumps for 1 ´ 24 h (N = 3)			B:10x	30.32	8.4	F:10x	27.41	9.65
	20 Hours	Day 1 : 47-79%, 27-34 °C, clear	7 pumps operating at the same time (for each run)	Table 2		B:100x	33.43	8.63	F:100x	30.71	9.85
			· 2 pumps for spike at time 0 (N = 6)
		Day 2 : 54-77%, 28-33 °C, clear	· 1 pump for spike at 8 hour (N = 3)			AHU filter with high dust content
			· 1 pump for spike at 14 hour (N = 3)			Cp Value average		Difference (times)	Cp Value average		Difference (times)
		Day 3 : 57-78%, 27-33 °C, clear	· 2 pumps for spike at 20 hour (after sampling) (N = 6)			Bacteria	21.98	-	Fungus	19.21	-
			· 1 pump for no spike (N = 3)			B:10x	25.12	8.82	F:10x	22.42	9.25
						B:100x	28.25	8.75	F:100x	25.64	9.32
	20 hours	Day 1 : 64-82%, 25-31 °C, clear	4 pumps operating at the same time (for each run)	Figure 4a and 4b
			· 2 pumps for no-treatment (N = 4)
		Day 2 : 59-82%, 27-32 °C, clear	· 2 pumps for additional treatment (N = 4)
	8 hours	49-81%, 27-33 °C, clear	8 pumps for operating at the same time (for each run)	Table 3
			· 6 pumps for filters to be concentrated (N = 4)
			· 2 pumps for filters extracted separately (N = 4)
	AHU Filter Sampling
	AHU and Collection	Indoor Environment and Filter Spec.	Details and Preparation for Extraction	Purpose
	Library Office NTU	Library Office, Reading Space	2 ´ 5 cm2 pieces of filters were cut and extracted	Figure 4a and 4b
	January 2014	Polyester, MERV-8 rating, 10 cm thickness	· All replicates come from the same filter panel
			· 4 pieces for no treatement protocol (N = 4)
			· 4 pieces for with-treatment protocol (N = 4)
	Auditorium Hall NTU	Large auditorium hall for seminar, etc.	2 ´ 5 cm2 pieces of filters were cut and extracted	Table 3
	January 2014	Polyester, MERV-8 rating, 5 cm thickness	· All replicates come from the same filter panel
			· 12 pieces were pooled, 3 to 1 sample (N = 4)
			· 4 pieces were extracted separately (N = 4)
	Activities Centre NTU	Studying room, game area	2 ´ 5 cm2 pieces of filters were cut and extracted	Figure 3a and 3b
	September 2013	Polyester, MERV-8 rating, 10 cm thickness	· All replicates come from the same filter panel
			· 28 pieces for 7 extraction protocols (N = 4)
	Standard Curve for GFP Genes
	Cell counts	Average DNA Concentration by Qubit (ng/mL)	Cp Value Average	Log Concentration
	107	1480	18.16	3.17026
	106	105	22.62	2.02119
	105	12.5	26.81	1.09691
	104	1	30.75	0
	103	0.1	33.6	-1
			Efficiency : 83.7 %
	Standard Curve for Bacteria (16S)	E.coli was used as equivalent representative
	Average DNA Concentration by Qubit (ng/mL)	Cp Value Average	Log Concentration
	40000	10.52	4.60206
	4000	13.95	3.60206
	400	18.02	2.60206
	40	21.84	1.60206
	4	26.61	0.60206
			Efficiency : 77.3 %
	Standard Curve for Fungus (18S)	Aspergillus.sp was used as equivalent representative
	Average DNA Concentration by Qubit (ng/mL)	Cp Value Average	Log Concentration
	5000	14.04	3.69897
	500	17.83	2.69897
	50	21.42	1.69897
	5	25.52	0.69897
	0.5	29.97	-0.30103
			Efficiency : 78.8 %
